# Supplementary material for: The Long-Term Effect of Preterm Birth on Renal Function: A Meta-Analysis
Source: Int J Environ Res Public Health. 2021 Mar 13;18(6):2951. doi: 10.3390/ijerph18062951 (PMC8001027; doi:10.3390/ijerph18062951)
Supplement: Supplementary file 1 [file ijerph-18-02951-s001.zip]

Archive with 4 entries (3 files):
- ESM/
- ESM/ESM1.pdf
- ESM/ESM2.pdf
- ESM/ESM3.pdf
